# Supplementary material for: Multiple time-scales of decision-making in the hippocampus and prefrontal cortex
Source: eLife. 2021 Mar 8;10:e66227. doi: 10.7554/eLife.66227 (PMC7993991; doi:10.7554/eLife.66227)
Supplement: Figure 6—source data 1. [file elife-66227-fig6-data1.xlsx]

## Sheet: ThetaSeq_ChoiceRepresentation
Before CP				After CP
PFC		CA1		PFC		CA1
Actual	Alternative	Actual	Alternative	Actual	Alternative	Actual	Alternative
3	1	3	4	6	11	10	11
2	2	13	5	13	7	17	6
5	4	13	9	9	6	12	6
9	5	8	7	15	6	7	2
12	8	12	5	8	1	10	5
11	1	15	5	8	10	14	10
7	2	5	7	7	7	26	13
6	3	2	2	3	3	5	2
5	2	3	3	6	5	7	2
4	1	11	7	9	8	4	1
2	4	7	7	8	8	4	4
10	2	9	7	13	7	3	4
7	1	4	6	10	8	6	1
29	8	3	3	4	7	5	0
13	8	2	3	2	2	3	2
14	4	0	5	2	2	5	0
14	4	4	4	22	10	3	1
19	9	3	1	11	13	9	0
20	10	5	4	7	9	6	0
23	4	4	2	8	7	8	1
18	5	5	9	11	7	5	1
11	4	8	3	16	8	4	2
12	8	4	7	9	6	4	1
11	3	6	5	26	20	17	5
10	9	3	5	40	25	17	0
14	5	5	8	41	43	6	3
8	2	4	4	39	30	6	1
11	9	3	2	28	21	7	1
6	5	8	7	46	33	6	3
5	2	4	11	36	20	9	1
7	4	4	2	28	18	7	4
4	4	4	1	30	11	9	1
27	14	7	1	39	19	5	1
17	14	7	2	28	17	8	1
25	14	6	3	37	16	6	0
22	11	8	5	23	14	21	11
13	4	1	6	19	9	29	11
22	8	1	3	16	7	35	10
18	10	6	1	11	2	34	11
23	6	13	6	9	8	16	7
13	15	27	16	6	2	10	4
13	5	24	18	6	1	12	3
19	10	20	17	14	3
7	6	6	6	11	2
11	7	12	7	39	18
3	2	5	3	26	14
				30	22
				27	13
				16	5
				28	14
				13	10
				23	19
				25	6
				30	8
				22	17
				19	5
				17	4
				9	4
*Data are numbers of theta sequences representing actual versus alternative choices per session. Only sessions with >= 4 sequences in each condition were included.

## Sheet: ThetaSeq_Coordination
Session No.	Outbound				Inbound
	Actual		Alternative		Actual		Alternative
	Total	Coherent	Total	Coherent	Total	Coherent	Total	Coherent
1	20	14	15	8	49	26	38	24
2	28	15	12	5	24	14	13	6
3	20	16	11	7	16	8	14	4
4	19	15	14	6	23	19	14	5
5	12	8	7	5	13	10	10	6
6	10	5	10	3	11	7	13	4
7 and 8	14	8	9	5	12	9	14	9
*Data are numbers of synchronous theta sequences; Actual: CA1 sequences representing actual choice.
